# Supplementary material for: Identification of blossom-end rot loci using joint QTL-seq and linkage-based QTL mapping in tomato
Source: Theor Appl Genet. 2021 Jun 14;134(9):2931–45. doi: 10.1007/s00122-021-03869-0 (PMC8354943; doi:10.1007/s00122-021-03869-0)
Supplement: Supplementary file 2 — Supplementary file1 (XLSX 34 kb) [file 122_2021_3869_MOESM2_ESM.xlsx]

## Sheet: Info
Article Title
Identification of Blossom-End Rot Loci Using Joint QTL-Seq and Linkage-based QTL Mapping in Tomato
Journal
Theoretical Applied Genetics
Authors
Yasin Topcu1, Manoj Sapkota1, Eudald Illa-Berenguer2, Savithri U. Nambeesan3 and Esther van der Knaap1,3*
1Institute of Plant Breeding, Genetics and Genomics, University of Georgia, Athens, GA 30602, USA
2Center for Applied Genetic Technologies Department, University of Georgia, Athens, GA 30602, USA
3Department of Horticulture, University of Georgia, Athens, GA 30602, USA
*Author for correspondence (EsthervanderKnaap@uga.edu)
Content: Supplementary Table 2
Supplementary Table S2. List of the KASP markers used in the study and primer names and sequences for the known fruit weight and shape genes

## Sheet: KASP markers designed 
Chromosome	Primer Pair	Physical position (SL2.50 genome)	Physical position (SL3.00 genome)	Physical position (SL4.00 genome)	Primer sequence (5' -> 3')	Primer
1	19EP306	SL2.50ch01 23935908	SL3.00ch01 23854638	SL4.00ch01 23968472	GAAGGTGACCAAGTTCATGCTAATGATTATTCGTTTTCCTGAACCAG	forward
	19EP307				GAAGGTCGGAGTCAACGGATTAATGATTATTCGTTTTCCTGAACCAA	forward
	19EP308				CCAAGTGGTAGTATCATGCCCTTTA	reverse
1	19EP309	SL2.50ch01 21322276	SL3.00ch01 21249015	SL4.00ch01 21364868	GAAGGTGACCAAGTTCATGCTCATGCCAAGACTTAGACTCCAAATG	forward
	19EP310				GAAGGTCGGAGTCAACGGATTCATGCCAAGACTTAGACTCCAAATC	forward
	19EP311				TGAACCCACAAAATCTACCTTGCTA	reverse
1	19EP312	SL2.50ch01 62683063	SL3.00ch01 62680082	SL4.00ch01 55921429	GAAGGTGACCAAGTTCATGCTCATCTGTGGAATGCTGACTCTTCTC	forward
	19EP313				GAAGGTCGGAGTCAACGGATTCATCTGTGGAATGCTGACTCTTCTG	forward
	19EP314				TGGGTATTGAGATTAAGGGTCACAAG	reverse
2	19EP436	SL250ch02 52352642	SL3.00ch02 52989923	SL4.00ch02 50392061	GAAGGTGACCAAGTTCATGCTGCGTAGAGCGTTGTATAGGTGGA	forward
	19EP437				GAAGGTCGGAGTCAACGGATTCGTAGAGCGTTGTATAGGTGGG	forward
	19EP438				GATGCCTCCTTTGCTTAAGTCC	reverse
2	18EP864	SL2.50ch02 36167998	SL3.00ch02 36735651	SL4.00ch02 34191377	GAAGGTGACCAAGTTCATGCTTGCCTAAATCTGTACTCATACCGGAT	forward
	18EP865				GAAGGTCGGAGTCAACGGATTTGCCTAAATCTGTACTCATACCGGAC	forward
	18EP866				TTAATGCAGTGTAAGCCGGGC	reverse
3	18EP607	SL2.50ch03 36402240	SL3.00ch03 38623881	SL4.00ch03 32459044	GAAGGTGACCAAGTTCATGCTAAAATGTTAGAGGCCCTCAGCTG	forward
	18EP608				GAAGGTCGGAGTCAACGGATTCAAAATGTTAGAGGCCCTCAGCTT	forward
	18EP609				CCTTGTCGAAGTTCCGTCTATGAG	reverse
3	18EP700	SL2.50ch03 55674498	SL3.00ch03 57102637	SL4.00ch03 50224928	GAAGGTGACCAAGTTCATGCTGCTTTGAAGACATAGAAAGGAATAAGGT	forward
	18EP701				GAAGGTCGGAGTCAACGGATTCTTTGAAGACATAGAAAGGAATAAGGC	forward
	18EP702				TCTTCTTGGTAAATGAACACCCTTC	reverse
3	18EP703	SL2.50ch03 58917691	SL3.00ch03 60351673	SL4.00ch03 53495792	GAAGGTGACCAAGTTCATGCTAAGTGGGAATAGTACAGGGAGCAGTA	forward
	18EP704				GAAGGTCGGAGTCAACGGATTGTGGGAATAGTACAGGGAGCAGTG	forward
	18EP705				ATCACTTTCGCTAATCTTCAACAGG	reverse
3	18EP706	SL2.50ch03 64854310	SL3.00ch03 66338510	SL4.00ch03 59275323	GAAGGTGACCAAGTTCATGCTCTACCTGGTTCCATGTCATCAACTG	forward
	18EP707				GAAGGTCGGAGTCAACGGATTACTACCTGGTTCCATGTCATCAACTC	forward
	18EP708				CATAGCCATATCAGGGTTTCTCCAC	reverse
3	18EP709	SL2.50ch03 67617609	SL3.00ch03 69101869	SL4.00ch03 62064385	GAAGGTGACCAAGTTCATGCTCCTATTTCTTTGTTGCTTTCAGGATAG	forward
	18EP710				GAAGGTCGGAGTCAACGGATTCCTATTTCTTTGTTGCTTTCAGGATAA	forward
	18EP711				ACATACCTACTGGACCTGCTTGAAC	reverse
3	18EP712	SL2.50ch03 69792095	SL3.00ch03 71276411	SL4.00ch03 64229458	GAAGGTGACCAAGTTCATGCTTGGCACGATAATTGATACACAAACA	forward
	18EP713				GAAGGTCGGAGTCAACGGATTAATGGCACGATAATTGATACACAAACT	forward
	18EP714				CAGATTTAGGCTTGTTGGTATTCGTC	reverse
3	18EP724	SL2.50ch03 61835740	SL3.00ch03 63319836	SL4.00ch03 56245711	GAAGGTGACCAAGTTCATGCTAAGTTCATTCATTGCTGTAAGTAGGC	forward
	18EP725				GAAGGTCGGAGTCAACGGATTCAAGTTCATTCATTGCTGTAAGTAGGT	forward
	18EP726				CATTGTGTCTCTGAGCAGTGATGT	reverse
3	18EP727	SL2.50ch03 62960578	SL3.00ch03 64444719	SL4.00ch03 57387861	GAAGGTGACCAAGTTCATGCTCATACCAAATGAAAACGATGAGTAGTCT	forward
	18EP728				GAAGGTCGGAGTCAACGGATTATACCAAATGAAAACGATGAGTAGTCA	forward
	18EP729				GATCCCAACCCTAAACAAAGAAAG	reverse
3	18EP730	SL2.50ch03 65468702	SL3.00ch03 66952907	SL4.00ch03 59891210	GAAGGTGACCAAGTTCATGCTAATCAATGAGACAAGTAGGCATGGA	forward
	18EP731				GAAGGTCGGAGTCAACGGATTAATCAATGAGACAAGTAGGCATGGT	forward
	18EP732				AGGTATGGTTGGAAACATTACGAAGA	reverse
3	18EP1037	SL2.50ch03 66320493	SL3.00ch03 67804729	SL4.00ch03 60772821	GAAGGTGACCAAGTTCATGCTGTGGTAGAGCTTATCAGGGGCTG	forward
	18EP1038				GAAGGTCGGAGTCAACGGATTTGTGGTAGAGCTTATCAGGGGCTA	forward
	18EP1039				TAATGGCGTGGCTCTTATAACCAAT	reverse
3	18EP1040	SL2.50ch03 66868938	SL3.00ch03 68353186	SL4.00ch03 61319523	GAAGGTGACCAAGTTCATGCTATCAGCATTTGTTCTTTCGTGAGAG	forward
	18EP1041				GAAGGTCGGAGTCAACGGATTATCAGCATTTGTTCTTTCGTGAGAA	forward
	18EP1042				TTCACACATAAGCAGGGTTGAGAAT	reverse
3	18EP1111	SL2.50ch03 70393902	SL3.00ch03 71896383	SL4.00ch03 64849931	GAAGGTGACCAAGTTCATGCTCTTGCTAGTAGGAAAGGGGTGGTC	forward
	18EP1112				GAAGGTCGGAGTCAACGGATTCTTGCTAGTAGGAAAGGGGTGGTT	forward
	18EP1113				GAAGGATACTTGACACTTCCATCCAG	reverse
3	19EP261	SL2.50ch03 64766273	SL3.00ch03 66250473	SL4.00ch03 59187292	GAAGGTGACCAAGTTCATGCTAAGAAAAGCTTTCCAACTCACCA	forward
	19EP262				GAAGGTCGGAGTCAACGGATTAAGAAAAGCTTTCCAACTCACCG	forward
	19EP263				GCAGATCTGAAATTGGAGATGAGTT	reverse
3	19EP315	SL2.50ch03 60491179	SL3.00ch03 61925221	SL4.00ch03 55000677	GAAGGTGACCAAGTTCATGCTCCAAATAGGAAGCTGACGAAGTGAG	forward
	19EP316				GAAGGTCGGAGTCAACGGATTCCAAATAGGAAGCTGACGAAGTGAT	forward
	19EP317				GATCATACAGTTTCACCCTTGAGCTATTC	reverse
3	19EP318	SL2.50ch03 64186143	SL3.00ch03 65670323	SL4.00ch03 58607483	GAAGGTGACCAAGTTCATGCTTGTCACCATTCTTGCATTTAAGTGTT	forward
	19EP319				GAAGGTCGGAGTCAACGGATTTGTCACCATTCTTGCATTTAAGTGTC	forward
	19EP320				ATTTAACACCACTCAGTTCCCATTG	reverse
3	19EP321	SL2.50ch03 65040041	SL3.00ch03 66524241	SL4.00ch03 59463614	GAAGGTGACCAAGTTCATGCTGATTCAAAACCCTAGAATTCCGATA	forward
	19EP322				GAAGGTCGGAGTCAACGGATTGATTCAAAACCCTAGAATTCCGATT	forward
	19EP323				CGAGTCCAATTAAAAACAGTGCAT	reverse
3	20EP468	SL25ch03 63625288	SL3.00ch03 65109442	SL4.00ch03 58051681	GAAGGTGACCAAGTTCATGCTGCTTGCATTTGGGGTGAACT	forward
	20EP469				GAAGGTCGGAGTCAACGGATTGCTTGCATTTGGGGTGAACA	forward
	20EP470				AGGACAACGAGAATGGGGAC	reverse
3	19EP596	SL2.50ch03 59641494	SL3.00ch03 61075492	SL4.00ch03 54214617	GAAGGTGACCAAGTTCATGCTAAAGAATATTGGAATCGAACTCCATC	forward
	19EP597				GAAGGTCGGAGTCAACGGATTAAAGAATATTGGAATCGAACTCCATT	forward
	19EP598				TAGTAATATCTAACCTGGGGGCAAA	reverse
3	19EP605	SL2.50ch03 60326717	SL3.00ch03 61760747	SL4.00ch03 54837845	GAAGGTGACCAAGTTCATGCTTTAATGTGATTCAATCTTGCCTGGTA	forward
	19EP606				GAAGGTCGGAGTCAACGGATTTAATGTGATTCAATCTTGCCTGGTC	forward
	19EP607				TTTCAGTAGATTGAACAACCCTTGG	reverse
3	19EP623	SL2.50ch03 66289639	SL3.00ch03 67773875	SL4.00ch03 60741506	GAAGGTGACCAAGTTCATGCTTGAACACCGAATATAGGCTTTCTTAG	forward
	19EP624				GAAGGTCGGAGTCAACGGATTTTGAACACCGAATATAGGCTTTCTTAT	forward
	19EP625				CCTGCCGTGAACTGAGATG	reverse
3	20EP534	SL2.50ch03 62623057	SL3.00ch03 64107178	SL4.00ch03 57050872	GAAGGTGACCAAGTTCATGCTGTATGTACGGATCACAACTTTTTCAATTAC	forward
	20EP535				GAAGGTCGGAGTCAACGGATTGTATGTACGGATCACAACTTTTTCAATTAG	forward
	20EP536				CTTGCAAAGTTAACCGTAGATAATACCA	reverse
3	20EP537	SL2.50ch03 63313579	SL3.00ch03 64797727	SL4.00ch03 57740534	GAAGGTGACCAAGTTCATGCTGAGAGGAGATCATACAGATTTTAGTACACCTAA	forward
	20EP538				GAAGGTCGGAGTCAACGGATTGAGAGGAGATCATACAGATTTTAGTACACCTAT	forward
	20EP539				TTAAATGGGCGATTCATTGAGATTA	reverse
3	20EP543	SL2.50ch03 64337556	SL3.00ch03 65821739	SL4.00ch03 58759846	GAAGGTGACCAAGTTCATGCTGTATCGAAAATATTGGGTTCGTTGAG	forward
	20EP544				GAAGGTCGGAGTCAACGGATTGTATCGAAAATATTGGGTTCGTTGAA	forward
	20EP545				CCCCTCCCCTGATATTCTACTGTTA	reverse
3	20EP552	SL2.50ch03 64543095	SL3.00ch03 66027289	SL4.00ch03 58964728	GAAGGTGACCAAGTTCATGCTCAATAATCTACTAGTATACTTGCCCACATTC	forward
	20EP553				GAAGGTCGGAGTCAACGGATTCAATAATCTACTAGTATACTTGCCCACATTT	forward
	20EP554				AGTTAGAATTAACGAACTGCAAACTGA	reverse
3	20EP1012	SL2.50ch03 54476524	SL3.00ch03 55904622	SL4.00ch03 49034422	GAAGGTGACCAAGTTCATGCTCAGTGCTTTCTAGCTTGCTCTAATTTCT	forward
	20EP1013				GAAGGTCGGAGTCAACGGATTAGTGCTTTCTAGCTTGCTCTAATTTCC	forward
	20EP1014				CTGCACTACTTCCCGCTACAATAGA	reverse
3	20EP1015	SL2.50ch03 52836848	SL3.00ch03 54264904	SL4.00ch03 47418933	GAAGGTGACCAAGTTCATGCTGGAGTGTAGGCATGAAATCAGATCTT	forward
	20EP1016				GAAGGTCGGAGTCAACGGATTGGAGTGTAGGCATGAAATCAGATCTC	forward
	20EP1017				TTATATTGACATATCCTCCGCTTGAGA	reverse
3	20EP1033	SL2.50ch03 63885328	SL25ch03 65369488	SL4.00ch03 58308917	GAAGGTGACCAAGTTCATGCTCCATTGACATCCCAACACCAAC	forward
	20EP1034				GAAGGTCGGAGTCAACGGATTCCATTGACATCCCAACACCAAT	forward
	20EP1035				TTCGATTTGTCATGTTTCTCAGTCC	reverse
4	18EP390	SL2.50ch04 9162470	SL3.00ch04 9162770	SL4.00ch04 9199864	GAAGGTGACCAAGTTCATGCTGAATGGTACCTAAGGTTTAAGGGCT	forward
	18EP391				GAAGGTCGGAGTCAACGGATT AATGGTACCTAAGGTTTAAGGGCA	forward
	18EP392				GTTTAATGTGCAATGACCAAGAATG	reverse
4	18EP610	SL2.50ch04 55157841	SL3.00ch04 55098075	SL4.00ch04 54474404	GAAGGTGACCAAGTTCATGCTCACGGAGATATTTATGATTGTGTGGATA	forward
	18EP611				GAAGGTCGGAGTCAACGGATTACGGAGATATTTATGATTGTGTGGATG	forward
	18EP612				GAAGAAGAAATCAGTTCAGTTGCATGA	reverse
4	18EP616	SL2.50ch04 54965075	SL3.00ch04 54905296	SL4.00ch04 54284567	GAAGGTGACCAAGTTCATGCTGAACAGTTACACGAGTTGAGTTGTCG	forward
	18EP617				GAAGGTCGGAGTCAACGGATTCGAACAGTTACACGAGTTGAGTTGTCT	forward
	18EP618				GGAGCTATTAGGCTTTAGAAATCCCC	reverse
4	18EP625	SL2.50ch04 56052413	SL3.00ch04 56063272	SL4.00ch04 55400792	GAAGGTGACCAAGTTCATGCTACGTCACATGTACTCCTTTATCTTTGG	forward
	18EP626				GAAGGTCGGAGTCAACGGATTAACGTCACATGTACTCCTTTATCTTTGA	forward
	18EP627				TCATATAAGATAGGCTAGTCGCAAGGT	reverse
4	19EP136	SL2.50ch04 6012338	SL3.00ch04 6012599	SL4.00ch04 6043471	GAAGGTGACCAAGTTCATGCTTGTCCTTTGTTTATGATAATGGTGTCC	forward
	19EP137				GAAGGTCGGAGTCAACGGATTGATGTCCTTTGTTTATGATAATGGTGTCT	forward
	19EP138				ATGATTTCTTTCTACATGCCTAAGCCT	reverse
4	19EP870	SL2.50ch04 1170841	SL3.00ch04 1170888	SL4.00ch04 1206767	GAAGGTGACCAAGTTCATGCTCGATGAACTGAAGAAAAGTGAAGATG	forward
	19EP871				GAAGGTCGGAGTCAACGGATTCCGATGAACTGAAGAAAAGTGAAGATA	forward
	19EP872				GTTTCTACTGAATCCATTCCTATTTTGC	reverse
4	19EP873	SL2.50ch04 1953795	SL3.00ch04 1953910	SL4.00ch04 1986321	GAAGGTGACCAAGTTCATGCTTATTGCGAATTGTTTCTCTCTCTCG	forward
	19EP874				GAAGGTCGGAGTCAACGGATTTTATTGCGAATTGTTTCTCTCTCTCA	forward
	19EP875				TAATCTTTTATGGTGAGACGCATTTGTA	reverse
4	19EP876	SL2.50ch04 2697564	SL3.00ch04 2697708	SL4.00ch04 2732692	GAAGGTGACCAAGTTCATGCTAATGAAAGAACTTGTAGGGACTAAGGATT	forward
	19EP877				GAAGGTCGGAGTCAACGGATTAATGAAAGAACTTGTAGGGACTAAGGATC	forward
	19EP878				ACTTGATTCATGTTATTCTTCTTGTGTTG	reverse
4	19EP885	SL2.50ch04 5450845	SL3.00ch04 5451094	SL4.00ch04 5481420	GAAGGTGACCAAGTTCATGCTCAATAAAAGAGACCGTGCTAGAAACAC	forward
	19EP886				GAAGGTCGGAGTCAACGGATTCAATAAAAGAGACCGTGCTAGAAACAA	forward
	19EP887				ATAACTCTTTGTTTTCGTCTGTGAACC	reverse
4	19EP930	SL2.50ch04 3230951	SL3.00ch04 3231116	SL4.00ch04 3263572	GAAGGTGACCAAGTTCATGCTTTCTTCTCCACAACATAACAAACCATA	forward
	19EP931				GAAGGTCGGAGTCAACGGATTTCTTCTCCACAACATAACAAACCATT	forward
	19EP932				AGAAACAAGATCAATGGTTGATTGAA	reverse
4	19EP942	SL2.50ch04 4154472	SL3.00ch04 4154668	SL4.00ch04 4189192	GAAGGTGACCAAGTTCATGCTGTTAAAAGTTCAGGTAACCAACCAACA	forward
	19EP943				GAAGGTCGGAGTCAACGGATTTTAAAAGTTCAGGTAACCAACCAACG	forward
	19EP944				AATCTTACCTTGCTTACACCAAATGAAC	reverse
4	19EP945	SL2.50ch04 4367280	SL3.00ch04 4367482	SL4.00ch04 4402370	GAAGGTGACCAAGTTCATGCTTCTCCTAACGTCTTCTACAAGAAAACTAGA	forward
	19EP946				GAAGGTCGGAGTCAACGGATTCTCCTAACGTCTTCTACAAGAAAACTAGC	forward
	19EP947				CCTAAGAGTGAGAATGGGAGTAAAGAG	reverse
4	19EP1076	SL2.50ch04 7217389	SL3.00ch04 7217667	SL4.00ch04 7259246	GAAGGTGACCAAGTTCATGCTCTTTATTCTTCCCTTTGAAGCCAC	forward
	19EP1077				GAAGGTCGGAGTCAACGGATTCTTTATTCTTCCCTTTGAAGCCAG	forward
	19EP1078				GGCAATGTTGGACAACCACA	reverse
4	19EP1100	SL2.50ch04 29121265	SL3.00ch04 29050209	SL3.0ch04 28368409	GAAGGTGACCAAGTTCATGCTGACGAAAGGAGAACTCATAGAAGA	forward
	19EP1101				GAAGGTCGGAGTCAACGGATTGACGAAAGGAGAACTCATAGAAGC	forward
	19EP1102				AAGTGGGATAGCCGTGTCAT	reverse
4	20EP130	SL2.50ch04 3628264	SL3.00ch04 3628436	SL4.00ch04 3661485	GAAGGTGACCAAGTTCATGCTAATTTGACGAAAATGAGCCAATTCTA	forward
	20EP131				GAAGGTCGGAGTCAACGGATTATTTGACGAAAATGAGCCAATTCTT	forward
	20EP132				TCCAGGAATACTATTAGGAACTTGATGC	reverse
4	20EP139	SL25ch04 50611813	SL3.00ch04 50548747	SL4.00ch04 49843412	GAAGGTGACCAAGTTCATGCTACATCAATAAATAGGGATAGTGTGGTAAAAC	forward
	20EP140				GAAGGTCGGAGTCAACGGATTACATCAATAAATAGGGATAGTGTGGTAAAAG	forward
	20EP141				GTATGATGATTTCATTCAACAATGCTAAG	reverse
4	20EP145	SL25ch04 48109037	SL3.00ch04 48045972	SL4.00ch04 47325441	GAAGGTGACCAAGTTCATGCTACAAACAAACATCACACGCACATAG	forward
	20EP146				GAAGGTCGGAGTCAACGGATTACAAACAAACATCACACGCACATAA	forward
	20EP147				AGAAACCCGTATGACTTTAAGAAATTGAA	reverse
4	20EP160	SL2.50ch04 41163962	SL3.00ch04 41104341	SL4.00ch04 40391469	GAAGGTGACCAAGTTCATGCTTTGTTAGATGACAAGGAAAAGAATAATGTC	forward
	20EP161				GAAGGTCGGAGTCAACGGATTTTGTTAGATGACAAGGAAAAGAATAATGTG	forward
	20EP162				ATCTATTGAATGTGTTGTTATATGCTCTACG	reverse
4	20EP182	SL250ch04 51852744	SL3.00ch04 51789707	SL4.00ch04 51141581	GAAGGTGACCAAGTTCATGCTATAAAGAGAAAGAATGAGGTTGAGATGG	forward
	20EP183				GAAGGTCGGAGTCAACGGATTGATAAAGAGAAAGAATGAGGTTGAGATGA	forward
	20EP184				CCTTTCCTTCGTGTATCTCCAAATAA	reverse
4	20EP185	SL250ch04 52496670	SL3.00ch04 52435364	SL4.00ch04 51792281	GAAGGTGACCAAGTTCATGCTAACTATTGGTGAATGTAGGGGTTTAGAA	forward
	20EP186				GAAGGTCGGAGTCAACGGATTAACTATTGGTGAATGTAGGGGTTTAGAC	forward
	20EP187				GAATAAAAATGTCACGACCCAAAAAT	reverse
4	20EP191	SL250ch04 53203530	SL3.00ch04 53143688	SL4.00ch04 52502448	GAAGGTGACCAAGTTCATGCTTCTAATTTTGTTTGGAAAGGAAGTAGTGT	forward
	20EP192				GAAGGTCGGAGTCAACGGATTCTAATTTTGTTTGGAAAGGAAGTAGTGC	forward
	20EP193				GTTTCGATTAAAATTGAACATATGATTTAGAG	reverse
4	20EP194	SL250ch04 53936763	SL3.00ch04 53876946	SL4.00ch04 53254442	GAAGGTGACCAAGTTCATGCTGAAACATGCCCTAAAATGTAAAAGATACAA	forward
	20EP195				GAAGGTCGGAGTCAACGGATTGAAACATGCCCTAAAATGTAAAAGATACAG	forward
	20EP196				CTCCATATGAATTTTAACCTCCACACAT	reverse
6	19EP91	SL250ch06 42299539	SL3.00ch04 42416205	SL4.00ch06 39935582	GAAGGTGACCAAGTTCATGCTACTCTGGAAGCCAGAAAAGGAGTT	forward
	19EP92				GAAGGTCGGAGTCAACGGATTCTCTGGAAGCCAGAAAAGGAGTC	forward
	19EP93				GGCAGCTAGGAGAAAACCCATTA	reverse
6	19EP158	SL2.50ch06 45575301	SL3.00ch06 45716769	SL4.00ch06 43240992	GAAGGTGACCAAGTTCATGCTATCCCTATGGCTGAAAGTGATTGAT	forward
	19EP159				GAAGGTCGGAGTCAACGGATTATCCCTATGGCTGAAAGTGATTGAC	forward
	19EP160				CTTTTAGGAAGTGGGCAAGGATG	reverse
6	19EP161	SL2.50ch06 46170878	SL3.00ch06 46312366	SL4.00ch06 43835452	GAAGGTGACCAAGTTCATGCTAGAACTTGAATGACAAGTCTATCAGCA	forward
	19EP162				GAAGGTCGGAGTCAACGGATTAAGAACTTGAATGACAAGTCTATCAGCT	forward
	19EP163				TTGAGACAGGTTTACAAGATCTCCAT	reverse
8	18EP169	SL2.50ch08 62799454	SL3.00ch08 62920150	SL4.00ch08 60906033	GAAGGTGACCAAGTTCATGCTCAGACTCTTCAATAATACCACCAGATG	forward
	18EP170				GAAGGTCGGAGTCAACGGATTCCAGACTCTTCAATAATACCACCAGATA	forward
	18EP171				AAAACAGCAGTATGAGAAGGTGAATG	reverse
8	18EP420	SL2.50ch08 61651289	SL3.00ch08 61771938	SL4.00ch08 59759021	GAAGGTGACCAAGTTCATGCTGTTTTTGGGGAGTTTTTGGTATTTATT	forward
	18EP421				GAAGGTCGGAGTCAACGGATTTTTTTGGGGAGTTTTTGGTATTTATG	forward
	18EP422				ATGGCCCATCATGTAAATGTCTAAT	reverse
10	20EP994	SL2.50ch10 59986165	SL3.00ch10 60084428	SL4.00ch10 59074576	GAAGGTGACCAAGTTCATGCTGTGTTCATACTTGCTACAGTCAACTGATG	forward
	20EP995				GAAGGTCGGAGTCAACGGATTGTGTTCATACTTGCTACAGTCAACTGATC	forward
	20EP996				TGCAATGACAATCCACTGATAGAGA	reverse
10	20EP997	SL2.50ch10 59998839	SL3.00ch10 60097102	SL4.00ch10 59087252	GAAGGTGACCAAGTTCATGCTAGACATTGAGAAGTCCATTCCGAC	forward
	20EP998				GAAGGTCGGAGTCAACGGATTAGACATTGAGAAGTCCATTCCGAA	forward
	20EP999				AAGAGCACTTGCACTGCCAAA	reverse
11	18EP691	SL2.50ch11 16001747	SL3.00ch11 16070646	SL4.00ch11 15732937	GAAGGTGACCAAGTTCATGCTTTTCTGACAACCAAGTTAGTGACACAC	forward
	18EP692				GAAGGTCGGAGTCAACGGATTTTTCTGACAACCAAGTTAGTGACACAT	forward
	18EP693				TGATGAAACCTAAGGAAAGGCTTG	reverse
11	18EP715	SL2.50ch11 6602608	SL3.00ch11 6602890	SL4.00ch11 6676202	GAAGGTGACCAAGTTCATGCTGAGGGTCGAATGTTTACTTAGAATAGATAA	forward
	18EP716				GAAGGTCGGAGTCAACGGATTAGAGGGTCGAATGTTTACTTAGAATAGATAG	forward
	18EP717				CAATACGAAAGTTACACCAATCCAA	reverse
11	18EP718	SL2.50ch11 50846598	SL3.00ch11 51140970	SL4.00ch11 48886676	GAAGGTGACCAAGTTCATGCTTTTAGGCTAGAAGTCATGTCCCCATA	forward
	18EP719				GAAGGTCGGAGTCAACGGATTTAGGCTAGAAGTCATGTCCCCATG	forward
	18EP720				CTCAAATCCAAACCTCAACCTTACC	reverse
11	18EP736	SL2.50ch11 51618015	SL3.00ch11 51912401	SL4.00ch11 49661700	GAAGGTGACCAAGTTCATGCTTTGGTTGTCCACTTGTGATCGTTA	forward
	18EP737				GAAGGTCGGAGTCAACGGATTTGGTTGTCCACTTGTGATCGTTC	forward
	18EP738				TTTGTGTTCACTCTCGTACATATTTGATTC	reverse
11	18EP789	SL2.50ch11 50089071	SL3.00ch11 50383427	SL4.00ch11 48131615	GAAGGTGACCAAGTTCATGCTTATGAGGTATGAGGTGCTGGTAAGC	forward
	18EP790				GAAGGTCGGAGTCAACGGATTTATGAGGTATGAGGTGCTGGTAAGG	forward
	18EP791				AAATTCGACGAAATCCCACAAGT	reverse
11	18EP792	SL2.50ch11 50670170	SL3.00ch11 50964535	SL4.00ch11 48706086	GAAGGTGACCAAGTTCATGCTTCAGAAAGATCAGTCATACTCCTTCAACTT	forward
	18EP793				GAAGGTCGGAGTCAACGGATTCAGAAAGATCAGTCATACTCCTTCAACTG	forward
	18EP794				GAAAACTTTAACGGTCCTAAATGTGTCA	reverse
11	18EP879	SL2.50ch11 53672161	SL3.00ch11 53966639	SL4.00ch11 51731973	GAAGGTGACCAAGTTCATGCTCTGTCTACCACATTTGCAGTGATGTAT	forward
	18EP880				GAAGGTCGGAGTCAACGGATTCTGTCTACCACATTTGCAGTGATGTAC	forward
	18EP881				TATGACGTTGCTGAAGAGGTATGTG	reverse
11	18EP882	SL2.50ch11 54553837	SL3.00ch11 54848371	SL4.00ch11 52615222	GAAGGTGACCAAGTTCATGCTCTCACATGTCAAAGGTAATCTTCTCAAG	forward
	18EP883				GAAGGTCGGAGTCAACGGATTCTCACATGTCAAAGGTAATCTTCTCAAT	forward
	18EP884				GCAAGCACAATATAGCTGAGACACA	reverse
11	18EP951	SL2.50ch11 52539998	SL3.00ch11 52834417	SL4.00ch11 50569217	GAAGGTGACCAAGTTCATGCTTAAGAGGTATGTTTGTGAAACACTCTCG	forward
	18EP952				GAAGGTCGGAGTCAACGGATTCTAAGAGGTATGTTTGTGAAACACTCTCA	forward
	18EP953				ACTGGCCAAAAGGCTTGAATAAG	reverse
11	18EP1043	SL2.50ch11 54058338	SL3.00ch11 54352836	SL4.00ch11 52123165	GAAGGTGACCAAGTTCATGCTTCAATGACATGAGTGTCTTGGTTGA	forward
	18EP1044				GAAGGTCGGAGTCAACGGATTCAATGACATGAGTGTCTTGGTTGG	forward
	18EP1045				CTTGCTTCTTTTACGCTCGACAA	reverse
11	18EP1046	SL2.50ch11 54095503	SL3.00ch11 54390003	SL4.00ch11 52159714	GAAGGTGACCAAGTTCATGCTACTGTCAACCCATTTTTAGACCATAGC	forward
	18EP1047				GAAGGTCGGAGTCAACGGATTCACTGTCAACCCATTTTTAGACCATAGT	forward
	18EP1048				AAGGAACAGTGGTTGCTTTCTGACT	reverse
11	18EP1049	SL2.50ch11 53206534	SL3.00ch11 53500978	SL4.00ch11 51268187	GAAGGTGACCAAGTTCATGCTGATGGACCAGACTTTGAGTTTAACAATA	forward
	18EP1050				GAAGGTCGGAGTCAACGGATTATGGACCAGACTTTGAGTTTAACAATG	forward
	18EP1051				AATACCATATCCAAGTCATGTAGAAGAATG	reverse
11	18EP1052	SL2.50ch11 53361807	SL3.00ch11 53656257	SL4.00ch11 51423399	GAAGGTGACCAAGTTCATGCTCATACTGCTACTTTCACAAGCGATGA	forward
	18EP1053				GAAGGTCGGAGTCAACGGATTATACTGCTACTTTCACAAGCGATGG	forward
	18EP1054				CCAGAACCGACCTAATGATAACTTGA	reverse
11	18EP1114	SL2.50ch11 55191268	SL3.00ch11 55485820	SL4.00ch11 53258120	GAAGGTGACCAAGTTCATGCTTTATGTCAAGGCGATGCAATCTC	forward
	18EP1115				GAAGGTCGGAGTCAACGGATTTTATGTCAAGGCGATGCAATCTT	forward
	18EP1116				TCGATCTCAACAGAGTGTTTTCTCC	reverse
11	18EP1117	SL2.50ch11 56119031	SL3.00ch11 56413631	SL4.00ch11 54182901	GAAGGTGACCAAGTTCATGCTTTGGGATTCCAGAGTGTTAATATGC	forward
	18EP1118				GAAGGTCGGAGTCAACGGATTTTGGGATTCCAGAGTGTTAATATGG	forward
	18EP1119				GTTTCTCCACATTTCTGGTTGACAT	reverse
11	19EP800	SL25ch11 54560404	SL3.00ch11 54854938	SL4.00ch11 52621790	GAAGGTGACCAAGTTCATGCTAAGTCCATTCTTTGTTCACAACACC	forward
	19EP801				GAAGGTCGGAGTCAACGGATTCAAGTCCATTCTTTGTTCACAACACT	forward
	19EP802				CAAAAGAGTGATGTGTATAGCTTTGGAG	reverse
11	19EP803	SL25ch11 54783494	SL3.00ch11 55078040	SL4.00ch11 52853159	GAAGGTGACCAAGTTCATGCTATCATTTCACCCAAAACACCTATACAC	forward
	19EP804				GAAGGTCGGAGTCAACGGATTATCATTTCACCCAAAACACCTATACAA	forward
	19EP805				CTCTGGATGTTAAGAGACATTACCATTG	reverse
11	19EP806	SL25ch11 54814841	SL3.00ch11 55109387	SL4.00ch11 52884509	GAAGGTGACCAAGTTCATGCTGTCTGTCAAAATCGAATAAGAAAAAGTG	forward
	19EP807				GAAGGTCGGAGTCAACGGATTGAGTCTGTCAAAATCGAATAAGAAAAAGTA	forward
	19EP808				AATGAAAAACAATTAAAAAGGAAGATCG	reverse
11	20EP36	SL2.50ch11 53605155	SL3.00ch11 53899626	SL4.00ch11 51665092	GAAGGTGACCAAGTTCATGCTCATTTCGCCTTATTTGATATTTATCGT	forward
	20EP37				GAAGGTCGGAGTCAACGGATTATTTCGCCTTATTTGATATTTATCGC	forward
	20EP38				CAAGTATCATCATCAGATTTCTTAAAGTCTTAC	reverse
11	20EP42	SL2.50ch11 54013157	SL3.00ch11 54307649	SL4.00ch11 52077952	GAAGGTGACCAAGTTCATGCTCTAAATACCTCATAGCTCCATTTATCTCG	forward
	20EP43				GAAGGTCGGAGTCAACGGATTTCTAAATACCTCATAGCTCCATTTATCTCA	forward
	20EP44				GTTTCATTTCTTACCTTTGTCGCTAGTA	reverse
11	20EP51	SL2.50ch11 54038285	SL3.00ch11 54332780	SL4.00ch11 52103094	GAAGGTGACCAAGTTCATGCTTTTCATCGTTTCAGATATGGTGGAT	forward
	20EP52				GAAGGTCGGAGTCAACGGATTTTTCATCGTTTCAGATATGGTGGAC	forward
	20EP53				TGTGACCTCTATTTCATTTTCTCTACGA	reverse
11	20EP370	SL2.50ch11 54184958	SL3.00ch11 54479461	SL4.00ch11 52247818	GAAGGTGACCAAGTTCATGCTGAGGTATTAGATAAAATAGGATGTGATAGAAGAG	forward
	20EP371				GAAGGTCGGAGTCAACGGATTGAGGTATTAGATAAAATAGGATGTGATAGAAGAC	forward
	20EP372				ATAAATATAGTCCTCCTCCGTTCAAGA	reverse
11	20EP385	SL2.50ch11 54490785	SL3.00ch11 54785311	SL4.00ch11 52551932	GAAGGTGACCAAGTTCATGCTAAGAGTAACAGCAATAGCAAATCTCACTAT	forward
	20EP386				GAAGGTCGGAGTCAACGGATTAAGAGTAACAGCAATAGCAAATCTCACTAC	forward
	20EP387				AGAAATGAAGAAATAAAAAGTAGGGGAGT	reverse
11	20EP397	SL2.50ch11 54684047	SL3.00ch11 54978589	SL4.00ch11 52745127	GAAGGTGACCAAGTTCATGCTAGCAAAAGAACTTTGTGAATTTGTGA	forward
	20EP398				GAAGGTCGGAGTCAACGGATTGCAAAAGAACTTTGTGAATTTGTGC	forward
	20EP399				GTCCAACTTGTGTAGTTTTCCCATAAA	reverse
11	20EP403	SL2.50ch11 54838887	SL3.00ch11 55133433	SL4.00ch11 52908559	GAAGGTGACCAAGTTCATGCTCATACCGATTATAAGAATTACTTTGTGTCTTAG	forward
	20EP404				GAAGGTCGGAGTCAACGGATTCATACCGATTATAAGAATTACTTTGTGTCTTAC	forward
	20EP405				TACACATCTACTTGCTCGGTATGGTA	reverse

## Sheet: Fruit weight and shape markers
Solyc_ID	Locus	Gene	Primer sequence (5' -> 3')	Marker ID	Polymorphism	Marker Type	Wild type allele (bp)	Derived allele (bp)	References
Solyc02g090730	FW 2.2	CNR	GAAGGTGACCAAGTTCATGCTCACAACATATAAAGTGTACTGACCCTCAC	16EP13	SNP	KASP	92	92	Ramos 2018
			GAAGGTCGGAGTCAACGGATTCACAACATATAAAGTGTACTGACCCTCAT	16EP14
			ATGGATCAAATTAGTCTGAATTAATGTTTC	16EP15
Solyc03g114940	FW 3.2	KLUH	AAAGTCGAATAAATTAGATGAACTTGA	12EP239	SNP	dCAPS	326	304	Chakrabarti, et al. (2013)
			ATTGGGTCTCTCCTCGCTCT	12EP240
Solyc11g071940	FW 11.3	CSR	GAAGGTGACCAAGTTCATGCTATCGAACACTTTCTCAAACTCTTCTTC	16EP297	INDEL	KASP	177	192	Ramos 2018
			GAAGGTCGGAGTCAACGGATTCTTGTCCTCGCTCTCGTTCTCT	16EP298
			CACCTTCTTCTCACCGTCATCA	16EP299
Solyc02g083950	LC	WUSCHEL	GAAGGTGACCAAGTTCATGCTTGAAATGTATAAAGTAGTACGAATTGTCCAATC	16EP22	SNP	KASP	173	172	Ramos 2018
			GAAGGTCGGAGTCAACGGATTTGAAATGTATAAAGTAGTACGAATTGTCCAATT	16EP23
			GACATGAATTAGGATTGTGTTTGAGATG	16EP24
Solyc11g071380	FAS	CLV3	CCAATGATAATTAAGATATTGTGACG	EP1069	Inversion		466	335	Rodríguez et al. 2011
			ATGGTGGGGTTTTCTGTTCA	EP1070
			CAGAAATCAGAGTCCAATTCCA	EP1071
Solyc02g085500	OVATE	OVATE	GAAGGTGACCAAGTTCATGCTGTGAAGAAATCTCAGGACCCGTACT	16EP19	SNP	KASP	101 bp	101 bp	in this study
			GAAGGTCGGAGTCAACGGATTGAAGAAATCTCAGGACCCGTACG	16EP20
			AAAAGCTGTTCCAGCTCATTCTTCT	16EP21
Solyc10g076180	SOV1	OFP20	ATTGGACACTCTGACACCAC	13EP549	INDEL		1223	900bp	Wu et al. 2018
			TGTTTGGATATTATACTTGTTTCA	13EP550
			AAGTAGGCAAACCTTATCAACT	13EP551
