# Supplementary material for: Identification of blossom-end rot loci using joint QTL-seq and linkage-based QTL mapping in tomato
Source: Theor Appl Genet. 2021 Jun 14;134(9):2931–45. doi: 10.1007/s00122-021-03869-0 (PMC8354943; doi:10.1007/s00122-021-03869-0)
Supplement: Supplementary file 3 — Supplementary file1 (XLSX 35 kb) [file 122_2021_3869_MOESM3_ESM.xlsx]

## Sheet: info
Article Title
Identification of Blossom-End Rot Loci Using Joint QTL-Seq and Linkage-based QTL Mapping in Tomato
Journal
Theoretical Applied Genetics
Authors
Yasin Topcu1, Manoj Sapkota1, Eudald Illa-Berenguer2, Savithri U. Nambeesan3 and Esther van der Knaap1,3*
1Institute of Plant Breeding, Genetics and Genomics, University of Georgia, Athens, GA 30602, USA
2Center for Applied Genetic Technologies Department, University of Georgia, Athens, GA 30602, USA
3Department of Horticulture, University of Georgia, Athens, GA 30602, USA
*Author for correspondence (EsthervanderKnaap@uga.edu)
Content: Supplementary Table 7,8
Supplementary Table S7. List of the candidate genes in BER3.2 interval using ITAG4.0 annotation
Supplementary Table S8. List of the candidate genes in BER11.1 interval using ITAG4.0 annotation

## Sheet: Supplementary Table S7
	Supplementary Table S7. List of the candidate genes in BER3.2 interval using ITAG4.0 annotation
Chromosome	Position start	Position end	Strand	Gene ID	Gene Description
SL4.0ch03	58307641	58313353	-	Solyc03g113840.3	Alpha-N-acetylglucosaminidase (AHRD V3.3 *-* A0A200QV42_9MAGN)
SL4.0ch03	58335475	58336899	+	Solyc03g113850.1	Transducin/WD40 repeat-like superfamily protein (AHRD V3.3 *** A0A2U1QGB4_ARTAN)
SL4.0ch03	58337895	58342259	-	Solyc03g113860.2	Ribosomal RNA small subunit methyltransferase G-like protein (AHRD V3.3 *** A0A2K3PF28_TRIPR)
SL4.0ch03	58353205	58354791	+	Solyc03g113870.1	RING-type E3 ubiquitin transferase (AHRD V3.3 *** A0A2G3AWB5_CAPCH)
SL4.0ch03	58357474	58360163	+	Solyc03g113880.4	DNA glycosylase superfamily protein (AHRD V3.3 *** A0A2U1LXN0_ARTAN)
SL4.0ch03	58361095	58361787	+	Solyc03g113890.1	Zinc finger protein GIS (AHRD V3.3 *** A0A2G3AWD2_CAPCH)
SL4.0ch03	58363745	58369327	+	Solyc03g113900.4	alpha-1,2-Mannosidase (AHRD V3.3 *** A0A1U8G656_CAPAN)
SL4.0ch03	58373497	58375873	+	Solyc03g113910.3	Gibberellin-regulated protein 14 (AHRD V3.3 *** A0A2G3AWC5_CAPCH)
SL4.0ch03	58392564	58398622	+	Solyc03g113920.4	Calmodulin binding protein (AHRD V3.3 *** A0A2K3MP79_TRIPR)
SL4.0ch03	58402299	58402865	+	Solyc03g113930.3	22.0 kDa class IV heat shock protein (AHRD V3.3 *** A0A2G3ATG3_CAPCH)
SL4.0ch03	58409574	58412111	+	Solyc03g113940.4	Calmodulin binding protein-like (AHRD V3.3 *-* A0A200QLB3_9MAGN)
SL4.0ch03	58426592	58429592	+	Solyc03g113950.4	Calmodulin binding protein (AHRD V3.3 *-* A0A2K3MP79_TRIPR)
SL4.0ch03	58433853	58438888	+	Solyc03g113960.4	Calmodulin binding protein-like (AHRD V3.3 *-* A0A200QLB3_9MAGN)
SL4.0ch03	58449593	58455495	+	Solyc03g113970.4	Calmodulin binding protein-like (AHRD V3.3 *** A0A200QLB3_9MAGN)
SL4.0ch03	58459631	58462987	+	Solyc03g113980.3	Calmodulin binding protein-like (AHRD V3.3 *** A0A200RE12_9MAGN)
SL4.0ch03	58463946	58466487	-	Solyc03g113990.3	Thiol-disulfide oxidoreductase DCC (AHRD V3.3 *** A0A2U1Q887_ARTAN)
SL4.0ch03	58471948	58474250	+	Solyc03g114000.3	LIM domain-containing protein (AHRD V3.3 *** A0A1Q3BSR2_CEPFO)
SL4.0ch03	58474735	58476399	+	Solyc03g114010.3	Pentatricopeptide repeat-containing protein (AHRD V3.3 *** A0A2U1Q882_ARTAN)
SL4.0ch03	58481402	58482629	-	Solyc03g114020.3	D-ribose-binding periplasmic protein (AHRD V3.3 *** A0A2P5CJ45_PARAD)
SL4.0ch03	58491874	58498750	-	Solyc03g114030.3	PermeaseI-like protein
SL4.0ch03	58503245	58503579	-	Solyc03g114033.1	Unknown protein
SL4.0ch03	58503624	58504028	-	Solyc03g114037.1	Unknown protein
SL4.0ch03	58504330	58510796	-	Solyc03g114040.3	Protein PRD1 (AHRD V3.3 *** A0A2G3CYP2_CAPCH)
SL4.0ch03	58512448	58519410	+	Solyc03g114050.3	39S ribosomal protein L47, mitochondrial (AHRD V3.3 *** A0A2I4FJ69_9ROSI)
SL4.0ch03	58523143	58531830	+	Solyc03g114060.3	Bromo adjacent homology (BAH) domain (AHRD V3.3 *** A0A200R0M3_9MAGN)
SL4.0ch03	58532403	58540302	-	Solyc03g114070.3	Rac-like GTP binding protein (AHRD V3.3 *** Q9S821_PHYPA)
SL4.0ch03	58549109	58551480	+	Solyc03g114080.2	Leucine-rich repeat protein kinase family protein (AHRD V3.3 *** A0A061G0X7_THECC)
SL4.0ch03	58554386	58555324	+	Solyc03g114090.1	RING/U-box superfamily protein (AHRD V3.3 *** A0A2U1N3Q0_ARTAN)
SL4.0ch03	58557158	58557535	+	Solyc03g114100.1	hypothetical protein (AHRD V3.3 *** AT1G52720.1)
SL4.0ch03	58558348	58564212	-	Solyc03g114110.4	Cyclic nucleotide-gated channel 16 (AHRD V3.3 *** A0A2U1QP75_ARTAN)
SL4.0ch03	58568240	58569352	+	Solyc03g114120.3	Ribonuclease 3 (AHRD V3.3 *** A0A1J3HMP1_NOCCA)
SL4.0ch03	58571859	58572284	+	Solyc03g114130.1	NHL domain protein (AHRD V3.3 *** AT5G14895.1)
SL4.0ch03	58573680	58580037	-	Solyc03g114140.3	RNA-dependent RNA polymerase2
SL4.0ch03	58591449	58596079	+	Solyc03g114150.3	Aldehyde dehydrogenase (AHRD V3.3 *** A0A2U1M8J4_ARTAN)
SL4.0ch03	58598558	58600606	+	Solyc03g114160.1	RING-type E3 ubiquitin transferase (AHRD V3.3 *** A0A2G2VA42_CAPBA)
SL4.0ch03	58603620	58607452	+	Solyc03g114170.3	Protein DELETION OF SUV3 SUPPRESSOR 1(I) (AHRD V3.3 *** SEM11_ARATH)
SL4.0ch03	58608378	58611159	-	Solyc03g114175.1	Glycosyltransferase (AHRD V3.3 *** A0A2U1M9M1_ARTAN)
SL4.0ch03	58619930	58620349	-	Solyc03g114190.1	RING/U-box superfamily protein (AHRD V3.3 *-* A0A2U1Q188_ARTAN)
SL4.0ch03	58624064	58625444	+	Solyc03g114200.4	Bidirectional sugar transporter SWEET (AHRD V3.3 *** A0A142DVG6_SOLTU)
SL4.0ch03	58625640	58630063	-	Solyc03g114210.3	Protein kinase (AHRD V3.3 *** Q9FGB1_ARATH)
SL4.0ch03	58633175	58633903	-	Solyc03g114220.1	NAC domain-containing protein (AHRD V3.3 *-* A0A2U1PVE1_ARTAN)
SL4.0ch03	58640190	58641087	-	Solyc03g114230.2	bHLH transcription factor 082
SL4.0ch03	58655721	58658842	-	Solyc03g114233.1	Basic helix-loop-helix (BHLH) DNA-binding superfamily protein (AHRD V3.3 *** A0A2U1KIU4_ARTAN)
SL4.0ch03	58673979	58677777	-	Solyc03g114237.1	Basic helix-loop-helix (BHLH) DNA-binding superfamily protein (AHRD V3.3 *** A0A2U1KIU4_ARTAN)
SL4.0ch03	58696278	58698568	-	Solyc03g114240.4	BURP domain (AHRD V3.3 *** A0A200QH65_9MAGN)
SL4.0ch03	58702851	58704823	+	Solyc03g114250.4	Phosphoglycerate mutase family protein (AHRD V3.3 *** A0A2U1L2I8_ARTAN)
SL4.0ch03	58713788	58714585	+	Solyc03g114260.1	NAC domain-containing protein (AHRD V3.3 *-* A0A2U1NIJ0_ARTAN)
SL4.0ch03	58716591	58717223	+	Solyc03g114270.1	hypothetical protein (AHRD V3.3 *** AT1G09520.1)
SL4.0ch03	58719925	58726121	+	Solyc03g114280.3	RING/U-box superfamily protein (AHRD V3.3 *-* Q93YQ5_ARATH)
SL4.0ch03	58727698	58730302	+	Solyc03g114290.4	CASP-like protein (AHRD V3.3 *** A0A2G3CYS8_CAPCH)
SL4.0ch03	58731622	58735759	+	Solyc03g114300.4	4-hydroxybenzoate polyprenyltransferase, mitochondrial (AHRD V3.3 *** A0A2G2WRH2_CAPBA)
SL4.0ch03	58743945	58748855	+	Solyc03g114310.3	MAP kinase kinase kinase 28
SL4.0ch03	58753067	58756530	+	Solyc03g114320.4	Tetratricopeptide repeat (TPR)-like superfamily protein (AHRD V3.3 *-* A0A2U1P231_ARTAN)
SL4.0ch03	58759210	58766682	+	Solyc03g114330.3	Peroxisomal membrane protein PEX14 (AHRD V3.3 *** A0A2G2ZCJ2_CAPAN)
SL4.0ch03	58769893	58775445	+	Solyc03g114340.3	1-deoxy-D-xylulose-5-phosphate reductoisomerase
SL4.0ch03	58777848	58778717	+	Solyc03g114350.1	DUF1645 family protein (AHRD V3.3 *** G7J5G5_MEDTR)
SL4.0ch03	58790586	58793647	-	Solyc03g114360.4	Poly [ADP-ribose] polymerase (AHRD V3.3 *** A0A2I4EPD4_9ROSI)
SL4.0ch03	58794464	58801714	-	Solyc03g114370.4	RNA helicase DEAD13
SL4.0ch03	58804815	58809867	+	Solyc03g114380.4	Kinesin-like protein (AHRD V3.3 *** A0A2G3CYT4_CAPCH)
SL4.0ch03	58812835	58813668	-	Solyc03g114390.1	Protein MIZU-KUSSEI 1 (AHRD V3.3 *** A0A1U8GFV0_CAPAN)
SL4.0ch03	58814788	58818199	-	Solyc03g114400.3	Nuclear factor Y, subunit B13 (AHRD V3.3 *** F4KBG0_ARATH)
SL4.0ch03	58828662	58843354	+	Solyc03g114410.3	G patch domain-containing protein TGH (AHRD V3.3 *** A0A1J3DWV0_NOCCA)
SL4.0ch03	58844035	58844550	-	Solyc03g114420.1	Calmodulin (AHRD V3.3 *** B6SJJ2_MAIZE)
SL4.0ch03	58849437	58849766	-	Solyc03g114430.1	transmembrane protein (AHRD V3.3 *-* AT1G74055.1)
SL4.0ch03	58866007	58866546	-	Solyc03g114440.1	Ethylene-responsive transcription factor (AHRD V3.3 *-* A0A2G2YW81_CAPAN)
SL4.0ch03	58869895	58873162	+	Solyc03g114450.3	Calcium sensing receptor, chloroplastic (AHRD V3.3 *** A0A2G2WRE3_CAPBA)
SL4.0ch03	58874563	58886074	+	Solyc03g114460.3	Acetyl-coenzyme A synthetase (AHRD V3.3 *** A0A2S4Q6W4_CITFR)
SL4.0ch03	58886492	58891041	+	Solyc03g114470.2	Protein CHAPERONE-LIKE PROTEIN OF POR1, chloroplastic (AHRD V3.3 *** A0A2G2WR89_CAPBA)
SL4.0ch03	58891475	58893078	-	Solyc03g114480.4	Tetraspanin (AHRD V3.3 *-* A0A200Q8V3_9MAGN)
SL4.0ch03	58894082	58894309	-	Solyc03g114490.3	Senescence-associated protein (AHRD V3.3 --* A0A2K3LFK9_TRIPR)
SL4.0ch03	58906663	58911149	+	Solyc03g114500.4	Enolase (AHRD V3.3 *** A0A2G2WR88_CAPBA)
SL4.0ch03	58911243	58916517	-	Solyc03g114510.4	Plant cysteine oxidase (AHRD V3.3 *** A0A2R6PDC8_ACTCH)
SL4.0ch03	58919076	58922654	+	Solyc03g114520.3	Centromere protein Mis12 (AHRD V3.3 *** A0A200QPW2_9MAGN)
SL4.0ch03	58924314	58925751	-	Solyc03g114530.4	Strictosidine synthase (AHRD V3.3 *** A0A346A6F4_GELSE)
SL4.0ch03	58928700	58929937	-	Solyc03g114540.2	Strictosidine synthase family protein (AHRD V3.3 *** D7LVM7_ARALL)
SL4.0ch03	58932124	58933349	-	Solyc03g114550.2	Strictosidine synthase family protein (AHRD V3.3 *** D7LVM7_ARALL)
SL4.0ch03	58934274	58935622	-	Solyc03g114560.2	Strictosidine synthase family protein (AHRD V3.3 *** D7LVM7_ARALL)
SL4.0ch03	58942764	58954287	-	Solyc03g114580.4	Uridine kinase (AHRD V3.3 *** A0A200QPY2_9MAGN)
SL4.0ch03	58957218	58961167	+	Solyc03g114590.3	Protein kinase domain (AHRD V3.3 *** A0A200QQM3_9MAGN)
SL4.0ch03	58961275	58963016	-	Solyc03g114600.4	Alternaria stem canker resistance
SL4.0ch03	58966326	58966622	+	Solyc03g114610.1	Unknown protein
SL4.0ch03	58968362	58968667	+	Solyc03g114620.1	protein GLUTAMINE DUMPER 4-like (AHRD V3.3 *** A0A2I4EBB2_9ROSI)
SL4.0ch03	58980247	58993275	+	Solyc03g114640.4	Signal peptide peptidase (AHRD V3.3 *** A0A2U1MQA9_ARTAN)
SL4.0ch03	58995383	58995931	+	Solyc03g114650.3	Serine protease SPPA, chloroplastic (AHRD V3.3 *-* A0A2G2WR63_CAPBA)
SL4.0ch03	58997009	58999669	+	Solyc03g114660.1	Pentatricopeptide repeat-containing protein (AHRD V3.3 *** A0A2G3A1V3_CAPAN)
SL4.0ch03	59000775	59005119	+	Solyc03g114670.4	Unknown protein
SL4.0ch03	59005333	59009142	-	Solyc03g114680.3	RING/U-box superfamily protein (AHRD V3.3 *-* Q8GYG0_ARATH)
SL4.0ch03	59010097	59014867	-	Solyc03g114690.4	Transducin family protein / WD-40 repeat family protein (AHRD V3.3 *** A0A2U1KSI2_ARTAN)
SL4.0ch03	59021906	59023320	+	Solyc03g114700.2	Unknown protein
SL4.0ch03	59024457	59026469	+	Solyc03g114705.1	Unknown protein
SL4.0ch03	59029956	59031691	-	Solyc03g114710.4	Glycosyltransferase (AHRD V3.3 *** A0A328DB01_9ASTE)
SL4.0ch03	59046219	59052779	+	Solyc03g114720.3	bHLH transcription factor 023
SL4.0ch03	59055978	59060003	-	Solyc03g114730.3	O-fucosyltransferase (AHRD V3.3 *** A0A2P5EBU6_TREOI)
SL4.0ch03	59071173	59074156	-	Solyc03g114740.4	BSD domain-containing protein (AHRD V3.3 *** A0A2U1LI52_ARTAN)
SL4.0ch03	59075666	59078391	-	Solyc03g114750.3	18S pre-ribosomal assembly protein gar2-like protein (AHRD V3.3 --* NP_178475.2)
SL4.0ch03	59079753	59084222	+	Solyc03g114760.3	Protein MICROTUBULE BINDING PROTEIN 2C (AHRD V3.3 *** MBP2C_TOBAC)
SL4.0ch03	59084372	59085852	-	Solyc03g114770.3	protein BREAKING OF ASYMMETRY IN THE STOMATAL LINEAGE (AHRD V3.3 *** A0A2I4DYA7_9ROSI)
SL4.0ch03	59088997	59103390	+	Solyc03g114780.3	RNA helicase DEAH-box9
SL4.0ch03	59103966	59106678	+	Solyc03g114790.3	Isoaspartyl peptidase/L-asparaginase (AHRD V3.3 *** A0A2G2WQU4_CAPBA)
SL4.0ch03	59108723	59109673	-	Solyc03g114800.1	Sulfotransferase (AHRD V3.3 *** A0A2G3CYQ4_CAPCH)
SL4.0ch03	59110362	59115505	-	Solyc03g114810.3	Hexosyltransferase (AHRD V3.3 *** A0A2G3A1X0_CAPAN)
SL4.0ch03	59116478	59118360	-	Solyc03g114820.3	Adenine nucleotide alpha hydrolases-like superfamily protein (AHRD V3.3 *** Q9M9P7_ARATH)
SL4.0ch03	59120397	59126936	-	Solyc03g114830.3	FRUITFULL-like MADS-box 2
SL4.0ch03	59136281	59142609	-	Solyc03g114840.3	MADS-box protein 1
SL4.0ch03	59164481	59170267	+	Solyc03g114850.4	Squamosa promoter binding protein 6a
SL4.0ch03	59170726	59172443	-	Solyc03g114860.4	alpha-1,4-glucan-protein synthase [UDP-forming] 2-like (AHRD V3.3 *** A0A2G3A1X9_CAPAN)
SL4.0ch03	59178672	59180357	+	Solyc03g114870.1	Zinc finger BED domain-containing protein RICESLEEPER 2 (AHRD V3.3 *** A0A2U1M943_ARTAN)
SL4.0ch03	59180600	59182203	+	Solyc03g114880.3	COBRA-like protein (AHRD V3.3 *** A0A2G3A1W9_CAPAN)
SL4.0ch03	59191528	59193481	+	Solyc03g114890.4	COBRA-like protein (AHRD V3.3 *** K4BKZ1_SOLLC)
SL4.0ch03	59194158	59196087	+	Solyc03g114900.3	COBRA-like protein (AHRD V3.3 *** K4BKZ2_SOLLC)
SL4.0ch03	59196270	59199083	-	Solyc03g114910.4	COBRA-like protein (AHRD V3.3 *** K4BKZ3_SOLLC)
SL4.0ch03	59202314	59202771	+	Solyc03g114915.1	Unknown protein
SL4.0ch03	59203267	59204835	-	Solyc03g114920.1	Pentatricopeptide repeat (AHRD V3.3 *** A0A200QVV9_9MAGN)
SL4.0ch03	59205714	59211221	+	Solyc03g114930.3	PsbP-like protein 1, chloroplastic (AHRD V3.3 *** A0A2G3A242_CAPAN)
SL4.0ch03	59217389	59219730	-	Solyc03g114940.3	Cytochrome P450 (AHRD V3.3 *** A0A200PRH8_9MAGN)
SL4.0ch03	59232746	59238172	+	Solyc03g114950.2	ABC transporter B family member 27 (AHRD V3.3 *** A0A1U8FW31_CAPAN)
SL4.0ch03	59239838	59251729	+	Solyc03g114960.4	Galactose oxidase/kelch repeat superfamily protein (AHRD V3.3 *** A0A1P8ATP8_ARATH)
SL4.0ch03	59254263	59255567	-	Solyc03g114970.3	Protein SPIRAL1 (AHRD V3.3 *** A0A2G3A261_CAPAN)
SL4.0ch03	59258735	59260682	+	Solyc03g114980.4	Unknown protein
SL4.0ch03	59260924	59264705	+	Solyc03g114990.2	Haloacid dehalogenase-like hydrolase (HAD) superfamily protein (AHRD V3.3 *-* A0A1I9LMI0_ARATH)
SL4.0ch03	59272513	59278838	+	Solyc03g115000.3	protein LONGIFOLIA 1-like (AHRD V3.3 *** A0A2I4EZQ4_9ROSI)
SL4.0ch03	59287826	59288851	-	Solyc03g115010.3	TCP transcription factor 4
SL4.0ch03	59298520	59300388	-	Solyc03g115020.3	Wiskott-aldrich syndrome family protein, putative (DUF1118) (AHRD V3.3 *** Q9SD79_ARATH)
SL4.0ch03	59303653	59305494	+	Solyc03g115040.4	Eukaryotic aspartyl protease family protein (AHRD V3.3 *** A0A2U1KXX4_ARTAN)
SL4.0ch03	59305698	59309171	-	Solyc03g115050.3	Replication protein A subunit (AHRD V3.3 *** A0A1U8FVY4_CAPAN)
SL4.0ch03	59312186	59316137	-	Solyc03g115060.3	suppressor SRP40-like protein (AHRD V3.3 *-* AT2G03630.2)
SL4.0ch03	59318628	59320535	+	Solyc03g115070.1	Exocyst subunit Exo70 family protein (AHRD V3.3 *** A0A1U8FWZ7_CAPAN)
SL4.0ch03	59322500	59324899	-	Solyc03g115080.2	Presenilin (AHRD V3.3 *-* A0A2G3CYZ9_CAPCH)
SL4.0ch03	59326106	59326546	-	Solyc03g115090.1	Unknown protein
SL4.0ch03	59328383	59333371	-	Solyc03g115100.4	hypothetical protein (AHRD V3.3 *** AT5G61040.1)
SL4.0ch03	59336073	59340565	-	Solyc03g115110.4	ATP synthase subunit gamma (AHRD V3.3 *** A0A2I4EZN6_9ROSI)
SL4.0ch03	59343897	59345015	+	Solyc03g115120.1	DNAJ protein JJJ1 homolog (AHRD V3.3 *** A0A2I4EZM7_9ROSI)
SL4.0ch03	59353081	59355712	+	Solyc03g115140.4	DNAJ protein JJJ1 homolog (AHRD V3.3 *** A0A2I4EZM7_9ROSI)
SL4.0ch03	59355822	59370168	-	Solyc03g115150.4	Histone deacetylase (AHRD V3.3 *** A0A2G3A292_CAPAN)
SL4.0ch03	59375475	59378667	-	Solyc03g115160.3	RING/FYVE/PHD zinc finger superfamily protein (AHRD V3.3 *-* F4KE59_ARATH)
SL4.0ch03	59382466	59384242	-	Solyc03g115165.1	Unknown protein
SL4.0ch03	59390735	59390962	-	Solyc03g115170.1	Unknown protein
SL4.0ch03	59403871	59408693	+	Solyc03g115180.3	RING/FYVE/PHD zinc finger superfamily protein (AHRD V3.3 *-* F4KE59_ARATH)
SL4.0ch03	59414779	59418081	-	Solyc03g115190.4	Unknown protein
SL4.0ch03	59420304	59424255	-	Solyc03g115200.3	Carbohydrate-binding X8 domain superfamily protein (AHRD V3.3 *-* A0A1P8AZV6_ARATH)
SL4.0ch03	59425138	59430565	-	Solyc03g115220.4	Flavonoid 3'-monooxygenase (AHRD V3.3 *** A0A2G2WR53_CAPBA)
SL4.0ch03	59435365	59439567	-	Solyc03g115230.3	Solanum lycopersicum heat shock protein
SL4.0ch03	59441978	59455229	-	Solyc03g115240.4	Protein LEO1-like protein (AHRD V3.3 *** A0A2G3CZ66_CAPCH)
SL4.0ch03	59463495	59488130	+	Solyc03g115250.4	Dentin sialophosphoprotein-like protein (AHRD V3.3 *-* Q9SD86_ARATH)
SL4.0ch03	59484815	59486248	-	Solyc03g115270.3	Expansin (AHRD V3.3 *** K4BL29_SOLLC)
SL4.0ch03	59489599	59490451	+	Solyc03g115280.1	dentin sialophosphoprotein-like protein (AHRD V3.3 *-* AT5G07940.3)
SL4.0ch03	59491447	59493707	+	Solyc03g115290.3	Unknown protein
SL4.0ch03	59494107	59495751	-	Solyc03g115300.2	Expansin (AHRD V3.3 *** K4BL32_SOLLC)
SL4.0ch03	59496973	59497866	-	Solyc03g115310.1	Expansin (AHRD V3.3 *** K4BL33_SOLLC)
SL4.0ch03	59498364	59500014	-	Solyc03g115320.3	Expansin (AHRD V3.3 *** K4BL34_SOLLC)
SL4.0ch03	59504294	59505903	+	Solyc03g115330.2	Unknown protein
SL4.0ch03	59506073	59507029	-	Solyc03g115340.3	Expansin (AHRD V3.3 *** K4BL36_SOLLC)
SL4.0ch03	59508888	59510223	-	Solyc03g115345.1	Expansin (AHRD V3.3 *** K4BL37_SOLLC)
SL4.0ch03	59514231	59516555	+	Solyc03g115360.3	40S ribosomal protein S19 (AHRD V3.3 *** A0A1U8G3N2_CAPAN)
SL4.0ch03	59517584	59525647	+	Solyc03g115370.3	Diacylglycerol kinase (AHRD V3.3 *** A0A1U8G5K6_CAPAN)
SL4.0ch03	59530224	59531666	+	Solyc03g115380.3	UDP-glucose 6-dehydrogenase (AHRD V3.3 *** A0A2G3CZ71_CAPCH)
SL4.0ch03	59531767	59547617	-	Solyc03g115390.4	RNA helicase DEAH-box10
SL4.0ch03	59547663	59549941	-	Solyc03g115400.2	RNA helicase family protein (AHRD V3.3 *-* A0A2U1MR71_ARTAN)
SL4.0ch03	59557431	59562919	+	Solyc03g115410.3	Plant intracellular Ras-group-related LRR protein (AHRD V3.3 *** A0A2R6PRR8_ACTCH)
SL4.0ch03	59563947	59565146	-	Solyc03g115420.3	F-box protein (AHRD V3.3 *** A0A2I0VRX1_9ASPA)
SL4.0ch03	59567617	59568259	+	Solyc03g115430.2	MYB transcription factor MYB150 (AHRD V3.3 --* NP_001236473.2)
SL4.0ch03	59570722	59572044	+	Solyc03g115440.3	ELM2 domain protein (AHRD V3.3 *** A0A1P8ARJ3_ARATH)
SL4.0ch03	59579383	59580720	+	Solyc03g115450.1	Zinc finger protein (AHRD V3.3 *-* A0A200QBU2_9MAGN)
SL4.0ch03	59583533	59584312	+	Solyc03g115460.3	transmembrane protein (AHRD V3.3 *** AT3G12650.1)
SL4.0ch03	59586748	59587140	-	Solyc03g115465.1	RING/U-box superfamily protein (AHRD V3.3 *-* A0A178VMT5_ARATH)
SL4.0ch03	59588781	59592515	+	Solyc03g115470.3	SNAP25-like proteinous protein SNAP33 (AHRD V3.3 *** A0A2G3CZ65_CAPCH)
SL4.0ch03	59593798	59594186	-	Solyc03g115480.1	Unknown protein
SL4.0ch03	59594580	59594846	-	Solyc03g115490.1	Complex 1 LYR protein (AHRD V3.3 *** A0A200PRD6_9MAGN)
SL4.0ch03	59595305	59600319	-	Solyc03g115500.3	Heparanase-like protein 1 (AHRD V3.3 *** A0A2G3CZA9_CAPCH)
SL4.0ch03	59603327	59612878	+	Solyc03g115510.3	S phase cyclin A-associated protein in the endoplasmic reticulum (AHRD V3.3 *** A0A2U1L387_ARTAN)
SL4.0ch03	59613630	59630074	-	Solyc03g115530.4	SWI/SNF-related matrix-associated actin-dependent regulator of chromatin subfamily A-like protein 1 (AHRD V3.3 *-* A0A2I4G552_9ROSI)
SL4.0ch03	59635532	59637771	+	Solyc03g115540.2	bHLH transcription factor 024
SL4.0ch03	59643394	59646186	+	Solyc03g115550.3	Unknown protein
SL4.0ch03	59654084	59657573	+	Solyc03g115560.3	Flavin-containing monooxygenase (AHRD V3.3 *** A0A2G2WR93_CAPBA)
SL4.0ch03	59658746	59660521	-	Solyc03g115570.1	Pentatricopeptide repeat-containing protein (AHRD V3.3 *** A0A2I0WGW9_9ASPA)
SL4.0ch03	59660589	59664472	-	Solyc03g115580.4	DNA excision repair protein ERCC-1 (AHRD V3.3 *** A0A2G3A240_CAPAN)
SL4.0ch03	59664887	59669890	-	Solyc03g115590.4	DUF863 domain-containing protein (AHRD V3.3 *-* A0A1Q3C321_CEPFO)
SL4.0ch03	59676723	59678904	-	Solyc03g115600.4	Zinc finger RNA-binding protein (AHRD V3.3 *-* A0A0A9Y5M7_LYGHE)
SL4.0ch03	59680480	59684365	-	Solyc03g115610.3	LRR receptor-like kinase family protein (AHRD V3.3 *** A0A072USD7_MEDTR)
SL4.0ch03	59695123	59697224	-	Solyc03g115620.2	weak chloroplast movement under blue light protein (DUF827) (AHRD V3.3 --* AT1G12150.2)
SL4.0ch03	59699679	59705226	+	Solyc03g115630.3	Carbamoyl-phosphate synthase small chain (AHRD V3.3 *** A0A1U8FVX2_CAPAN)
SL4.0ch03	59706124	59708016	+	Solyc03g115640.3	DUF538 domain-containing protein (AHRD V3.3 *** A0A1Q3AZJ7_CEPFO)
SL4.0ch03	59710339	59712827	+	Solyc03g115650.4	eukaryotic translation initiation factor 5A-1
SL4.0ch03	59713549	59714012	+	Solyc03g115655.1	Unknown protein
SL4.0ch03	59723448	59729710	+	Solyc03g115660.3	Protein kinase superfamily protein (AHRD V3.3 *** A0A1P8AQ94_ARATH)
SL4.0ch03	59734265	59735081	+	Solyc03g115665.1	Unknown protein
SL4.0ch03	59736908	59748718	+	Solyc03g115680.4	Formin-like protein (AHRD V3.3 *-* A0A328D036_9ASTE)
SL4.0ch03	59752812	59753810	-	Solyc03g115690.1	transmembrane protein (AHRD V3.3 *** AT5G61340.2)
SL4.0ch03	59762962	59767623	+	Solyc03g115700.3	SNF1-related protein kinase
SL4.0ch03	59768104	59770647	-	Solyc03g115710.1	Receptor-like protein kinase THESEUS 1 (AHRD V3.3 *** A0A1U8G3K7_CAPAN)
SL4.0ch03	59771892	59780975	-	Solyc03g115720.3	Zinc finger (C3HC4-type RING finger) family protein (AHRD V3.3 *** A0A2U1MKI1_ARTAN)
SL4.0ch03	59785563	59786695	+	Solyc03g115730.3	Unknown protein
SL4.0ch03	59789710	59791062	-	Solyc03g115740.2	Galactosyl transferase GMA12/MNN10 family protein (AHRD V3.3 *** A0A2U1L978_ARTAN)
SL4.0ch03	59792635	59794362	+	Solyc03g115750.1	Xyloglucan galactosyltransferase KATAMARI1-like protein (AHRD V3.3 *** A0A2G3CZB2_CAPCH)
SL4.0ch03	59795767	59799556	+	Solyc03g115760.3	Vesicle transport v-SNARE protein (AHRD V3.3 *** A0A0K0XR76_TOBAC)
SL4.0ch03	59800548	59806781	-	Solyc03g115770.3	Two-component response regulator-like APRR5 (AHRD V3.3 *** A0A2G3CZB4_CAPCH)
SL4.0ch03	59810312	59814561	-	Solyc03g115780.2	Polynucleotidyl transferase, ribonuclease H-like superfamily protein (AHRD V3.3 *** A0A2U1N8M3_ARTAN)
SL4.0ch03	59815245	59816903	-	Solyc03g115790.1	Pentatricopeptide repeat-containing protein (AHRD V3.3 *** A0A2K3KXX2_TRIPR)
SL4.0ch03	59817272	59818552	+	Solyc03g115800.1	Pentatricopeptide repeat (AHRD V3.3 *** A0A200QP29_9MAGN)
SL4.0ch03	59821317	59832451	+	Solyc03g115810.3	Solyc03g115810
SL4.0ch03	59832519	59832825	-	Solyc03g115815.1	Unknown protein
SL4.0ch03	59832829	59839255	-	Solyc03g115820.3	Ribulose-phosphate 3-epimerase-like (AHRD V3.3 *** A0A200QP25_9MAGN)
SL4.0ch03	59844082	59846089	+	Solyc03g115830.2	Galactoside 2-alpha-L-fucosyltransferase (AHRD V3.3 *** A0A2G3CZE8_CAPCH)
SL4.0ch03	59846420	59865199	-	Solyc03g115840.4	DNAJ heat shock N-terminal domain-containing protein (AHRD V3.3 *** A0A2U1LKC9_ARTAN)
SL4.0ch03	59873255	59875135	-	Solyc03g115850.3	NAC domain-containing protein (AHRD V3.3 *** A0A2G3CZC4_CAPCH)
SL4.0ch03	59884448	59887837	-	Solyc03g115860.3	ER membrane protein, putative (DUF962) (AHRD V3.3 *** Q9CA70_ARATH)
SL4.0ch03	58318608	58324772	-	Solyc03g150154.1	Alpha-n-acetylglucosaminidase-like protein (AHRD V3.3 *-* A0A2K3NS60_TRIPR)
SL4.0ch03	59300990	59302499	+	Solyc03g150155.1	Mitochondrial import receptor subunit TOM5-like protein (AHRD V3.3 *-* A0A1U8FW14_CAPAN)
SL4.0ch03	59321597	59322235	-	Solyc03g150156.1	Unknown protein

## Sheet: Supplementary Table S8
Supplementary Table S8. List of the candidate genes in BER11.1 interval using ITAG4.0 annotation
Chromosome	Position start	Position end	Strand	Gene ID	Gene Description
SL4.0ch11	52131620	52137467	+	Solyc11g069470.3	Homeobox leucine-zipper protein (AHRD V3.3 *** Q8H962_ZINVI)
SL4.0ch11	52137792	52141501	-	Solyc11g069480.2	CASP-like protein (AHRD V3.3 *** A0A328CZH9_9ASTE)
SL4.0ch11	52148920	52160432	+	Solyc11g069490.3	SIT4 phosphatase-associated family protein (AHRD V3.3 *** A0A2U1PT03_ARTAN)
SL4.0ch11	52168931	52173310	-	Solyc11g069500.2	Auxin Response Factor 10A
SL4.0ch11	52187728	52191507	-	Solyc11g069510.3	GATA transcription factor 8 (AHRD V3.3 *** A0A2G3BBK7_CAPCH)
SL4.0ch11	52194545	52202944	-	Solyc11g069520.2	Protein-tyrosine sulfotransferase (AHRD V3.3 *** A0A2G3BBR2_CAPCH)
SL4.0ch11	52204507	52215124	-	Solyc11g069530.2	Protein ENHANCED DISEASE RESISTANCE 2-like (AHRD V3.3 *** A0A1J3FC31_NOCCA)
SL4.0ch11	52222454	52227428	-	Solyc11g069540.3	Nucleotide/sugar transporter family protein (AHRD V3.3 *** A0A2U1QP35_ARTAN)
SL4.0ch11	52229891	52236878	-	Solyc11g069550.1	Lysine ketoglutarate reductase trans-splicing protein (DUF707) (AHRD V3.3 *** A0A1P8AMP7_ARATH)
SL4.0ch11	52238407	52241658	-	Solyc11g069560.2	glycosyltransferase family protein 2 (AHRD V3.3 *** AT5G60700.2)
SL4.0ch11	52252357	52256090	-	Solyc11g069570.2	Cytokinin riboside 5'-monophosphate phosphoribohydrolase (AHRD V3.3 *** A0A2G2YHS4_CAPAN)
SL4.0ch11	52270433	52274702	-	Solyc11g069580.2	Cyclic nucleotide-gated channel 15 (AHRD V3.3 *** A0A2U1M7X5_ARTAN)
SL4.0ch11	52282573	52289497	-	Solyc11g069590.2	Receptor-like serine/threonine-protein kinase NCRK (AHRD V3.3 *** A0A2G3BBL7_CAPCH)
SL4.0ch11	52292521	52298116	-	Solyc11g069600.2	Zinc finger C3HC4 type (RING finger) protein (AHRD V3.3 *** A0A2K3NPY3_TRIPR)
SL4.0ch11	52307527	52320754	-	Solyc11g069610.3	Helicase protein MOM1 (AHRD V3.3 *-* A0A1J3ISZ3_NOCCA)
SL4.0ch11	52323387	52327201	+	Solyc11g069620.3	CC-NBS-LRR type resistance protein (AHRD V3.3 *** E3W9R5_CAPCH)
SL4.0ch11	52327242	52328885	+	Solyc11g069625.1	Unknown protein
SL4.0ch11	52329024	52331092	-	Solyc11g069630.1	Peptidoglycan-binding lysin domain-containing protein (AHRD V3.3 *** A0A2U1NKN6_ARTAN)
SL4.0ch11	52332675	52335407	-	Solyc11g069640.2	Alpha carbonic anhydrase (AHRD V3.3 *** A0A200R5P3_9MAGN)
SL4.0ch11	52347790	52351790	-	Solyc11g069650.2	Unknown protein
SL4.0ch11	52353649	52353819	-	Solyc11g069670.2	CC-NBS-LRR type resistance-like protein (AHRD V3.3 *-* E3W9R6_CAPCH),Pfam:PF18052
SL4.0ch11	52359035	52360459	+	Solyc11g069680.1	Acyltransferase-like protein (AHRD V3.3 *** Q589X8_TOBAC)
SL4.0ch11	52361353	52367534	+	Solyc11g069690.3	Protein disulfide-isomerase 5-1 (AHRD V3.3 *** A0A1U8EZC9_CAPAN)
SL4.0ch11	52368767	52371636	+	Solyc11g069700.2	Elongation factor 1-alpha (AHRD V3.3 *** A0A1U8EL12_CAPAN)
SL4.0ch11	52372088	52380681	-	Solyc11g069710.2	ABC transporter-like (AHRD V3.3 *** A0A200Q907_9MAGN)
SL4.0ch11	52389687	52395708	+	Solyc11g069720.2	Cell division cycle protein 48-like protein (AHRD V3.3 *** A0A1U8EVJ0_CAPAN)
SL4.0ch11	52397699	52398025	-	Solyc11g069730.1	BnaA04g16200D protein (AHRD V3.3 *-* A0A078H164_BRANA)
SL4.0ch11	52407681	52409643	+	Solyc11g069735.1	High-affinity nitrate transporter 2.2 (AHRD V3.3 *** NRT22_ORYSJ)
SL4.0ch11	52417174	52419090	+	Solyc11g069750.3	High-affinity nitrate transporter 2.2 (AHRD V3.3 *** NRT22_ORYSJ)
SL4.0ch11	52437079	52437630	-	Solyc11g069760.1	High-affinity nitrate transporter 2.1 (AHRD V3.3 *-* A0A2G2YIB2_CAPAN)
SL4.0ch11	52440940	52446956	-	Solyc11g069765.1	SNF1-related protein kinase regulatory subunit beta-3 (AHRD V3.3 *** A0A2G2YI64_CAPAN)
SL4.0ch11	52463869	52464405	+	Solyc11g069770.2	Agamous-like MADS-box protein AGL62 (AHRD V3.3 *** A0A2G2VLW0_CAPBA)
SL4.0ch11	52466444	52471701	-	Solyc11g069780.3	P-loop NTPase domain-containing protein LPA1-like protein 1 (AHRD V3.3 *** A0A2G3BBZ6_CAPCH)
SL4.0ch11	52479818	52485151	-	Solyc11g069790.2	60 kDa chaperonin (AHRD V3.3 *** B2IXD2_NOSP7)
SL4.0ch11	52490161	52491693	-	Solyc11g069800.1	Allene oxide synthase, chloroplastic (AHRD V3.3 *** A0A2G2YI94_CAPAN)
SL4.0ch11	52498418	52507330	-	Solyc11g069810.3	Cysteine proteinases superfamily protein (AHRD V3.3 *** A0A2U1LH85_ARTAN)
SL4.0ch11	52512100	52521711	+	Solyc11g069820.3	ABC transporter-like (AHRD V3.3 *** A0A200R5R6_9MAGN)
SL4.0ch11	52522829	52529720	-	Solyc11g069830.2	Arsenical pump ATPase (AHRD V3.3 *** A0A200R5Q6_9MAGN)
SL4.0ch11	52531095	52537730	+	Solyc11g069840.3	DUF547 domain-containing protein/Lzipper-MIP1 domain-containing protein (AHRD V3.3 *** A0A1Q3B3P9_CEPFO)
SL4.0ch11	52538287	52542438	+	Solyc11g069850.3	Telomere repeat-binding protein 6 (AHRD V3.3 *-* A0A2I0VYX5_9ASPA)
SL4.0ch11	52544220	52548884	+	Solyc11g069860.3	Glutaredoxin (AHRD V3.3 *-* A0A200QZ41_9MAGN)
SL4.0ch11	52550135	52550677	+	Solyc11g069870.1	RlpA-like double-psi beta-barrel domain-containing protein (AHRD V3.3 *** A0A2U1KQ79_ARTAN)
SL4.0ch11	52552904	52553542	+	Solyc11g069880.1	Ripening-related protein grip22 (AHRD V3.3 *** A0A1U8EJN4_CAPAN)
SL4.0ch11	52562952	52566935	-	Solyc11g069890.3	BEL1-like homeodomain protein 8 (AHRD V3.3 *** A0A2G2YHP0_CAPAN)
SL4.0ch11	52580396	52580569	-	Solyc11g069900.3	Unknown protein
SL4.0ch11	52583166	52586102	+	Solyc11g069910.2	DNA-directed RNA polymerase II subunit RPB11 (AHRD V3.3 *** A0A2G2YHT6_CAPAN)
SL4.0ch11	52588115	52588761	+	Solyc11g069920.1	I2C6
SL4.0ch11	52590456	52594960	+	Solyc11g069930.3	CC-NBS-LRR type resistance-like protein (AHRD V3.3 *-* E3W9R6_CAPCH),Pfam:PF18052
SL4.0ch11	52600627	52601055	+	Solyc11g069940.1	Glutaredoxin (AHRD V3.3 *** A0A118JSL8_CYNCS)
SL4.0ch11	52607480	52616886	+	Solyc11g069950.2	FtsH protease
SL4.0ch11	52621282	52624569	-	Solyc11g069960.2	RLK-1
SL4.0ch11	52627219	52628004	-	Solyc11g069970.1	Late embryogenesis abundant (LEA) hydroxyproline-rich glycoprotein family (AHRD V3.3 *** A0A2U1MMJ0_ARTAN)
SL4.0ch11	52635554	52643198	-	Solyc11g069990.2	I2C5
SL4.0ch11	52644438	52645871	+	Solyc11g070010.3	Dynamin-related protein 4C (AHRD V3.3 *** A0A2G2ZPX2_CAPAN)
SL4.0ch11	52646663	52650617	-	Solyc11g070020.3	rhomboid family protein (AHRD V3.3 *** AT5G11810.1)
SL4.0ch11	52652448	52658404	+	Solyc11g070030.2	NADH-quinone oxidoreductase subunit B (AHRD V3.3 *** A0A1V9H215_9XANT)
SL4.0ch11	52660728	52662164	+	Solyc11g070040.3	Pentatricopeptide repeat-containing protein, mitochondrial (AHRD V3.3 *** A0A2G2VQK3_CAPBA)
SL4.0ch11	52663679	52669357	-	Solyc11g070050.2	hypothetical protein (AHRD V3.3 *** AT4G32930.1)
SL4.0ch11	52671041	52676755	-	Solyc11g070060.2	hypothetical protein (AHRD V3.3 *** AT4G32930.1)
SL4.0ch11	52678537	52680207	-	Solyc11g070070.3	Zinc finger transcription factor 70
SL4.0ch11	52682293	52686793	+	Solyc11g070080.1	AslB, putative (DUF239) (AHRD V3.3 *** F4JYA0_ARATH)
SL4.0ch11	52688102	52694038	+	Solyc11g070090.1	AslB, putative (DUF239) (AHRD V3.3 *** F4JYA0_ARATH)
SL4.0ch11	52695625	52700279	+	Solyc11g070100.2	protein EARLY FLOWERING 3 (AHRD V3.3 *** A0A2I4FS73_9ROSI)
SL4.0ch11	52701025	52706972	-	Solyc11g070110.3	Clathrin interactor EPSIN 1 (AHRD V3.3 *** A0A1U8GQ10_CAPAN)
SL4.0ch11	52708312	52714552	+	Solyc11g070120.2	Vacuolar protein sorting-associated protein 32 (AHRD V3.3 *** A0A2U1MKD2_ARTAN)
SL4.0ch11	52716388	52719347	+	Solyc11g070130.2	Profilin (AHRD V3.3 *** A0A2G2VQJ3_CAPBA)
SL4.0ch11	52720689	52728469	+	Solyc11g070140.2	Protein kinase p34cdc2 (AHRD V3.3 *** Q40789_PETCR)
SL4.0ch11	52728911	52731903	-	Solyc11g070150.2	Histidine-containing phosphotransfer protein 4 (AHRD V3.3 *** A0A2G2YI23_CAPAN)
SL4.0ch11	52736151	52745042	+	Solyc11g070160.2	SAWADEE HOMEODOMAIN protein (AHRD V3.3 *** A0A178W211_ARATH)
SL4.0ch11	52747247	52751948	-	Solyc11g070170.2	Protein kinase family protein (AHRD V3.3 *** F4ISN4_ARATH)
SL4.0ch11	52760850	52766232	+	Solyc11g070175.1	Pectinesterase (AHRD V3.3 *** A0A2G3BBX7_CAPCH)
SL4.0ch11	52766645	52767376	-	Solyc11g070180.1	Unknown protein
SL4.0ch11	52767735	52769802	+	Solyc11g070183.1	autophagy-related protein 11 (AHRD V3.3 *-* XP_004233696.3)
SL4.0ch11	52788179	52789174	+	Solyc11g070187.1	Pectinesterase (AHRD V3.3 *-* A0A2G3BBX7_CAPCH)
SL4.0ch11	52790175	52791170	+	Solyc11g071190.3	SWIM zinc finger family protein / mitogen-activated protein kinase kinase kinase (MAPKKK)-like protein (AHRD V3.3 *-* AT5G11620.2)
SL4.0ch11	52799046	52800272	-	Solyc11g071200.3	Unknown protein
SL4.0ch11	52806881	52807066	-	Solyc11g071210.3	profilin (AHRD V3.3 --* XP_007202752.1)
SL4.0ch11	52815164	52819551	-	Solyc11g071220.2	hypothetical protein (AHRD V3.3 *-* AT5G11600.2)
SL4.0ch11	52821886	52822333	+	Solyc11g071223.1	Carotenoid 9,10(9',10')-cleavage dioxygenase (AHRD V3.3 *-* A0A2I0XJF4_9ASPA)
SL4.0ch11	52830462	52835197	+	Solyc11g071227.1	carotenoid 9,10(9',10')-cleavage dioxygenase 1-like (AHRD V3.3 *** A0A2I4GNF3_9ROSI)
SL4.0ch11	52838121	52840874	-	Solyc11g071230.2	Glycosyltransferases (AHRD V3.3 *** K4DAI0_SOLLC)
SL4.0ch11	52843749	52845375	+	Solyc11g071240.2	U-box domain-containing protein 26 (AHRD V3.3 *** A0A1J3FUP2_NOCCA)
SL4.0ch11	52851412	52857142	-	Solyc11g071250.3	protein EMBRYONIC FLOWER 1-like (AHRD V3.3 *-* A0A2I4ELW1_9ROSI)
SL4.0ch11	52864175	52866662	-	Solyc11g071260.2	Unknown protein
SL4.0ch11	52870294	52878646	-	Solyc11g071270.2	target of Myb protein 1-like (AHRD V3.3 *** A0A2I4DXB2_9ROSI)
SL4.0ch11	52879329	52883073	-	Solyc11g071280.2	4-amino-4-deoxychorismate lyase
SL4.0ch11	52889224	52895870	+	Solyc11g071290.2	Alcohol dehydrogenase-like protein (AHRD V3.3 *** A0A291L9M0_MENPI)
SL4.0ch11	52895995	52896440	+	Solyc11g071295.1	Unknown protein
SL4.0ch11	52896504	52903893	-	Solyc11g071300.2	Myb (AHRD V3.3 *** Q948S6_TOBAC)
SL4.0ch11	52907681	52911045	-	Solyc11g071310.1	Sulfite exporter TauE/SafE family protein (AHRD V3.3 *** A0A2U1KY14_ARTAN)
SL4.0ch11	52913010	52916063	+	Solyc11g071320.2	50S ribosomal protein L27 (AHRD V3.3 *** A0A2G3BPR5_CAPCH)
SL4.0ch11	52916751	52922481	+	Solyc11g071330.3	Peroxisomal membrane 22 kDa (Mpv17/PMP22) family protein (AHRD V3.3 *** Q9LV46_ARATH)
SL4.0ch11	52922879	52928310	-	Solyc11g071340.3	FRIGIDA-like protein (AHRD V3.3 *** A0A2G2VQV0_CAPBA)
SL4.0ch11	52931456	52934549	+	Solyc11g071350.1	Aluminum-activated malate transporter (AHRD V3.3 *** A0A200Q9N0_9MAGN)
SL4.0ch11	52939916	52940721	-	Solyc11g071360.1	Unknown protein
SL4.0ch11	52942905	52944428	+	Solyc11g071370.1	Pentatricopeptide repeat (AHRD V3.3 *** A0A200QJM0_9MAGN)
SL4.0ch11	52945095	52945649	-	Solyc11g071380.1	CLAVATA3 protein (AHRD V3.3 --* I2FFU6_LOTJA)
SL4.0ch11	52951112	52952377	+	Solyc11g071390.1	I2C7
SL4.0ch11	52955200	52956891	+	Solyc11g071400.1	I2C3
SL4.0ch11	52970670	52974296	+	Solyc11g071420.3	I2C2
SL4.0ch11	52978257	52982046	+	Solyc11g071430.1	Immunity to Fusarium wilt race 2
SL4.0ch11	52983172	52984125	-	Solyc11g071440.2	FAD/NAD(P)-binding oxidoreductase family protein (AHRD V3.3 *** A0A1I9LQ33_ARATH)
SL4.0ch11	52985504	52985801	+	Solyc11g071450.3	Unknown protein
SL4.0ch11	52987391	52990368	-	Solyc11g071460.2	NAD(P)-binding Rossmann-fold superfamily protein (AHRD V3.3 *** A0A2U1PI79_ARTAN)
SL4.0ch11	52997591	52998922	+	Solyc11g071470.1	Transferase (AHRD V3.3 *** A0A200R9Q7_9MAGN)
SL4.0ch11	53000276	53001607	-	Solyc11g071480.1	Transferase (AHRD V3.3 *** A0A200R9R6_9MAGN)
SL4.0ch11	53013075	53015865	+	Solyc11g071490.2	60S ribosomal protein l30-like (AHRD V3.3 *** A0A2K3KYY6_TRIPR)
SL4.0ch11	53022031	53025358	+	Solyc11g071500.3	Transcription factor DIVARICATA (AHRD V3.3 *-* A0A2G2VPF7_CAPBA)
SL4.0ch11	53029131	53033220	+	Solyc11g071510.3	Glycosyl hydrolase (AHRD V3.3 *-* D9ZCE7_9CARY)
SL4.0ch11	53033913	53036052	+	Solyc11g071520.2	Glucan endo-1,3-beta-glucosidase 11 (AHRD V3.3 *** A0A2G3BAL0_CAPCH)
SL4.0ch11	53036933	53037550	-	Solyc11g071530.1	50S ribosomal protein L7/L12 (AHRD V3.3 *** A0A2G2VPH9_CAPBA)
SL4.0ch11	53040028	53045674	+	Solyc11g071540.2	TATA box-binding protein-associated factor RNA polymerase I subunit B (AHRD V3.3 *** A0A2I4EE95_9ROSI)
SL4.0ch11	53047536	53050781	+	Solyc11g071550.2	Amidase family protein (AHRD V3.3 *** A0A2U1LR37_ARTAN)
SL4.0ch11	53051296	53052956	-	Solyc11g071560.2	Protein RESTRICTED TEV MOVEMENT 2 (AHRD V3.3 *-* A0A1J3D687_NOCCA)
SL4.0ch11	53057212	53073290	+	Solyc11g071570.3	Gamma-tubulin complex component 6 (AHRD V3.3 *** A0A1J3E6I0_NOCCA)
SL4.0ch11	53074078	53081050	+	Solyc11g071580.2	aldehyde oxidase 5pseudogene
SL4.0ch11	53083564	53090729	+	Solyc11g071600.2	aldehyde oxidase 3
SL4.0ch11	53094044	53102767	+	Solyc11g071610.2	Aldehyde oxidase 3 (AHRD V3.3 *** B0LB01_PEA)
SL4.0ch11	53106161	53115834	+	Solyc11g071620.3	aldehyde oxidase 1
SL4.0ch11	53116759	53117372	-	Solyc11g071630.1	Two-component response regulator ARR22 (AHRD V3.3 *** A0A2G3BAG9_CAPCH)
SL4.0ch11	53123512	53128213	+	Solyc11g071640.3	Glycosyl hydrolase family protein (AHRD V3.3 *** A0A1P8BG25_ARATH)
SL4.0ch11	53129940	53135351	+	Solyc11g071650.3	Glycosyl hydrolase family protein (AHRD V3.3 *** A0A2U1QCD6_ARTAN)
SL4.0ch11	53137732	53139339	-	Solyc11g071660.1	NF-kappa-B-activating protein (AHRD V3.3 *-* A0A2G3BAH0_CAPCH)
SL4.0ch11	53141093	53142595	+	Solyc11g071670.2	Pentatricopeptide repeat (AHRD V3.3 *** A0A200QRQ7_9MAGN)
SL4.0ch11	53145186	53157900	-	Solyc11g071680.2	Serine/threonine-protein kinase TOUSLED (AHRD V3.3 *** A0A2G2YH78_CAPAN)
SL4.0ch11	53159652	53164191	-	Solyc11g071690.3	Zinc knuckle (CCHC-type) family protein (AHRD V3.3 *** Q9FYD1_ARATH)
SL4.0ch11	53166496	53187797	+	Solyc11g071700.2	ubiquitin carboxyl-terminal hydrolase 12 (AHRD V3.3 *** A0A2I4H4Q0_9ROSI)
SL4.0ch11	53188156	53190908	+	Solyc11g071710.2	Thylakoid lumenal P17.1 protein (AHRD V3.3 *** Q9LXV9_ARATH)
SL4.0ch11	53191158	53192719	+	Solyc11g071720.2	Alpha/beta-Hydrolases superfamily protein (AHRD V3.3 *** A0A1P8BCJ0_ARATH)
SL4.0ch11	53193825	53204095	+	Solyc11g071730.3	Phragmoplast orienting kinesin-1 (AHRD V3.3 *** A0A2G3BAM6_CAPCH)
SL4.0ch11	53204623	53205228	-	Solyc11g071740.2	Calcium-binding protein CML38 (AHRD V3.3 *** A0A2G3BAR0_CAPCH)
SL4.0ch11	53206524	53206874	-	Solyc11g071750.2	Calcium-binding protein CML38 (AHRD V3.3 *** A0A2G3BAP9_CAPCH)
SL4.0ch11	53208738	53209334	-	Solyc11g071760.3	regulator of gene silencing AY642285
SL4.0ch11	53212622	53215696	-	Solyc11g071770.1	Elongation factor 2 (AHRD V3.3 *** A0A2I0X2S3_9ASPA)
SL4.0ch11	53218401	53218907	-	Solyc11g071780.1	Unknown protein
SL4.0ch11	53220194	53223754	-	Solyc11g071790.2	Succinate dehydrogenase subunit 6, mitochondrial (AHRD V3.3 *** A0A2G2XX03_CAPAN)
SL4.0ch11	53223971	53228444	-	Solyc11g071800.2	Strictosidine synthase (AHRD V3.3 *** A0A200Q9R0_9MAGN)
SL4.0ch11	53232733	53239091	-	Solyc11g071810.2	fasciated
SL4.0ch11	53243058	53248383	+	Solyc11g071820.3	Protein kinase domain (AHRD V3.3 *** A0A200Q9J9_9MAGN)
SL4.0ch11	53248609	53251884	-	Solyc11g071830.2	DnaJ protein like (AHRD V3.3 *** A0A2I0X6P9_9ASPA)
SL4.0ch11	53255854	53263985	+	Solyc11g071840.2	SUN-like protein 31
